# Supplementary material for: The impact of screen exposure among school-aged children in South India during the COVID-19 pandemic: an online survey
Source: Egypt J Otolaryngol. 2023 Feb 23;39(1):38. doi: 10.1186/s43163-023-00396-1 (PMC9947876; doi:10.1186/s43163-023-00396-1)
Supplement: Supplementary file 1 — Additional file 1. [file 43163_2023_396_MOESM1_ESM.xlsx]

## Sheet: Form Responses 1
Timestamp	Email Address	Do you consent to participate in the study?	Age of the child	Studying in Standard/Class	Total number of children in the house	Annual income of the family	Are you aware of computer vision syndrome?	Does your child attend online classes?	Are your child’s online classes continuous?	Does your child get break in between online classes?	If yes, what is the duration of break your child gets?	Does your child attend online classes using gadgets such as laptop, computer, tablet, ipad, mobile phone?	What is the total duration of online classes per day?	Have you allocated a separate gadget for your child’s use only?	Does your child use above mentioned gadgets apart from online class hours for cartoons, shows, etc?	What is the accessory used by your child for online classes?	What is the volume level used on the gadget during online classes	Does the gadget used by your child have anti-glare screen?	Does your child use anti-glare glasses while using gadget?	Does your child adjust brightness level on gadget during use?	What is the total distance maintained between your child and the gadget used?	What is the angle maintained between your child and the gadget for online classes	Does your child complain of eye strain or pain during or after online classes?	If yes, what is the severity of eye strain or pain?	Does your child complain of blurred vision during or after online classes?	If yes, what is the severity of blurred vision experienced by your child?	Does your child complain of ear pain or discomfort during or after online classes?	If yes, what is the severity of ear pain or discomfort experienced by your child?	Does your child complain of ringing sensation in ears?	If yes, what is the severity of the ringing sensation in ears	Does your child complain of nausea and/or sweating during or post online classes?	If yes, what is the severity of nausea and sweating experienced by your child?	Does your child complain of dizziness during or after online class?	If yes, what is the severity of dizziness experienced by your child?	Does your child complain of imbalance while walking?	Does your child complain of general body discomfort?	If yes, what is the severity of discomfort experienced by your child?	Does your child complain of neck pain and stiffness during or after online class?	If yes, what is the severity of neck pain and stiffness experienced by your child?	Does your child complain of headache and/or heavy headedness?	If yes, severity of headache or heavy headedness experienced by your child ?	Does your child experience difficulty concentrating or focusing lately?	If yes, what is the severity of difficulty experienced in focusing lately?	Have you noticed overall change in your childʼs health during COVID-19 pandemic?	If yes, what is the severity of change in health condition of your child	Have you observed any behavioural issues in your child during the COVID-19 pandemic?	If yes, what are the behavioural issues observed?	Have you observed overall stress in your routine during this COVID-19 pandemic?	If yes, what is the Severity of stress experienced by you?
2020-12-12 09:53:57	jobyvarghese107@gmail.com	Yes	12	6	2	Less than 3 lakhs	No	Yes	Yes	Yes	less than 15 minutes	Yes	4-6 hours	Yes	Yes	Speaker	40-60%	Yes	No	Yes	20-40 inches	15-20 degree	Yes	Slight	No		No		No		Yes	Moderate	No		No	No		Yes	Slight	Yes	Moderete	Yes	Moderate	No		Yes	Irritability	Yes	Moderate
2020-12-12 10:48:50	vijji1415@gmail.com	Yes	10	5	2	Less than 3 lakhs	No	Yes	Yes	Yes	15-20 minutes	Yes	more than 6 hours	No	Yes	Headphone	40-60%	No	No	Yes	20-40 inches	15-20 degree	Yes	Moderate	No		No		No		No		No		No	Yes	Moderate	Yes	Slight	Yes	Severe	No		Yes	Slight	No		Yes	Slight
2020-12-14 16:33:46	jency.francina@gmail.com	Yes	11	5	2	10-15 lakhs	Yes	Yes	No	Yes	more than 20 minutes	Yes	2-4 hours	Yes	Yes	Earphone	30-40%	Yes	No	No	20-40 inches	15-20 degree	Yes	Slight	No		No		No		No		No		No	No		No		Yes	Slight	No		No		No		No
2020-12-17 15:43:05	dessairashmi@gmail.com	Yes	9	4	2	>15 lakhs	Yes	Yes	Yes	Yes	15-20 minutes	Yes	0-2 hours	Yes	No	Earphone	40-60%	No	No	No	20-40 inches	<15 degree	No		No		No		No		No		No		No	No		No		No		Yes	Moderate	No		Yes	In attentive	Yes	Severe
2020-12-19 13:52:18	alphonsa_joseph@rediffmail.com	Yes	12	6	1	3-5 lakhs	Yes	Yes	Yes	No		Yes	4-6 hours	Yes	Yes	Headphone	<30%	Yes	No	No	20-40 inches	15-20 degree	No		No		No		No		No		No		No	No		Yes	Slight	Yes	Slight	No		No		No		Yes	Slight
2020-12-19 14:13:45	the.srividya@gmail.com	Yes	11	5	2	Less than 3 lakhs	Yes	Yes	Yes	Yes	less than 15 minutes	Yes	4-6 hours	Yes	Yes	Headphone	40-60%	Yes	Yes	Yes	<20 inches	15-20 degree	Yes	Slight	Yes	Slight	No		No		No		No		No	Yes	Slight	Yes	Slight	Yes	Slight	Yes	Slight	Yes	Moderate	No		Yes	Slight
2020-12-19 14:43:17	bishakhajha044@gmail.com	Yes	8	2	1	10-15 lakhs	No	Yes	Yes	Yes	more than 20 minutes	Yes	2-4 hours	No	Yes	Speaker	40-60%	Yes	Yes	No	<20 inches	15-20 degree	No		No		No		No		No		No		No	No		No		No		No		No		Yes	Hyperactivity	No
2020-12-19 15:14:00	art.arpita@gmail.com	Yes	7	1	2	10-15 lakhs	No	Yes	Yes	No		Yes	0-2 hours	No	No	Speaker	>60%	Yes	No	No	20-40 inches	>20 degree	No		No		No		No		No		No		No	Yes	Slight	No		No		Yes	Slight	Yes	Slight	Yes	Irritability	Yes	Slight
2020-12-19 15:24:31	1anu.tom@gmail.com	Yes	11	5	2	5-10 lakhs	Yes	Yes	Yes	Yes	15-20 minutes	Yes	0-2 hours	Yes	Yes	Speaker	30-40%	No	No	No	20-40 inches	<15 degree	No		No		No		No		No		No		No	No		No		No		Yes	Moderate	Yes	Slight	Yes		Yes	Moderate
2020-12-19 15:57:40	parth.giri@yahoo.co.in	Yes	5.6	1	1	5-10 lakhs	No	Yes	No	Yes	more than 20 minutes	Yes	0-2 hours	Yes	No	Speaker	>60%	No	No	No	20-40 inches	<15 degree	No		Yes	Slight	No		No		No		No		No	No	Slight	No		No		No		No		No		Yes	Severe
2020-12-19 16:36:52	jsahoo2001@gmail.com	Yes	8	3	2	10-15 lakhs	Yes	Yes	Yes	Yes	15-20 minutes	Yes	2-4 hours	Yes	No	Speaker	30-40%	No	Yes	Yes	20-40 inches	<15 degree	Yes	Slight	No		No		No		No		No		No	No		No		No		Yes	Slight	No		Yes	In attentive	Yes	Slight
2020-12-19 16:42:47	sonali2609@gmail.com	Yes	9	2	1	>15 lakhs	No	Yes	No	Yes	more than 20 minutes	Yes	0-2 hours	Yes	Yes	Speaker	<30%	Yes	No	No	20-40 inches	15-20 degree	No		No		No		No		No		No		No	No		No		No		No		Yes	Slight	No		No
2020-12-19 16:42:55	aratisingh231@gmail.com	Yes	9	2	1	>15 lakhs	No	Yes	No	Yes	more than 20 minutes	Yes	0-2 hours	Yes	Yes	Speaker	<30%	Yes	No	No	20-40 inches	15-20 degree	No		No		No		No		No		No		No	No		No		No		No		Yes	Slight	No	Irritability	No
2020-12-19 16:44:45	anishabajpai1982@gmail.com	Yes	9	2	1	>15 lakhs	No	Yes	No	Yes	more than 20 minutes	Yes	0-2 hours	Yes	Yes	Speaker	<30%	Yes	No	No	20-40 inches	15-20 degree	No		No		No		No		No		No		No	No		No		No		No		Yes	Slight	No		No
2020-12-19 16:46:10	minalin.garabadu1986@gmail.com	Yes	8	2	1	3-5 lakhs	Yes	Yes	Yes	No		Yes	2-4 hours	No	No	Speaker	>60%	No	No	No	20-40 inches	15-20 degree	Yes	Slight	No		No		No		No		No		No	No		Yes	Slight	Yes	Slight	Yes	Moderate	Yes	Moderate	Yes	In attentive	Yes	Moderate
2020-12-19 18:36:06	meghs.dharan@gmail.com	Yes	7	1	1	>15 lakhs	No	Yes	Yes	Yes	more than 20 minutes	Yes	2-4 hours	Yes	No	Speaker	>60%	Yes	No	Yes	20-40 inches	<15 degree	No		No		No		No		No		No		No	Yes	Slight	Yes	Slight	Yes	Slight	Yes	Slight	Yes	Slight	No		Yes	Severe
2020-12-19 21:55:30	beenahr@gmail.com	Yes	10	4	2	10-15 lakhs	No	Yes	Yes	Yes	15-20 minutes	Yes	2-4 hours	Yes	Yes	Speaker	>60%	No	No	No	20-40 inches	>20 degree	No		No		No		No		No		No		No	Yes	Slight	No		No		Yes	Slight	Yes	Moderate	Yes	Irritability	Yes	Severe
2020-12-19 22:02:23	ivan_jude_dsouza@dell.com	Yes	10	4	3	10-15 lakhs	Yes	Yes	No	Yes	15-20 minutes	Yes	2-4 hours	Yes	Yes	Speaker	40-60%	Yes	No	Yes	20-40 inches	15-20 degree	No		No		No		No		No		No		No	No		No		No		No		No		No		No
2020-12-19 22:03:56	maryprabha.bene@gmail.com	Yes	11	6	1	Less than 3 lakhs	No	Yes	Yes	Yes	less than 15 minutes	Yes	2-4 hours	Yes	No	Speaker	40-60%	No	No	No	<20 inches	<15 degree	Yes	Moderate	No		No		No		No		Yes	Slight	No	Yes	Slight	Yes	Slight	Yes	Slight	Yes	Slight	Yes	Moderate	Yes	In attentive	Yes	Moderate
2020-12-19 22:36:40	zarakhan9343@gmail.com	Yes	8	4	3	Less than 3 lakhs	No	Yes	No	Yes	less than 15 minutes	Yes	2-4 hours	No	Yes	Speaker	40-60%	No	No	Yes	<20 inches	15-20 degree	No		No		No		No		No		No		No	No		No		Yes	Slight	Yes	Moderate	No		Yes	Irritability	Yes	Slight
2020-12-19 22:44:31	maheshasendil07@gmail.com	Yes	11	6	2	Less than 3 lakhs	No	Yes	Yes	Yes	less than 15 minutes	Yes	4-6 hours	Yes	Yes	Earphone	<30%	No	No	No	20-40 inches	<15 degree	Yes	Slight	Yes	Slight	No		No		No		No		No	Yes	Slight	No		Yes	Moderete	Yes	Slight	Yes		Yes	Irritability	Yes	Slight
2020-12-19 22:55:43	sanjay.rao@hotmail.com	Yes	6	1	2	3-5 lakhs	Yes	Yes	No	Yes	more than 20 minutes	Yes	0-2 hours	Yes	Yes	Speaker	30-40%	Yes	No	No	20-40 inches	15-20 degree	No		No		No		No		No		No		No	No		Yes	Slight	No		No		No		No		No
2020-12-19 22:56:01	menaka.devarajan17@gmail.com	Yes	7	1	2	5-10 lakhs	Yes	Yes	Yes	Yes	more than 20 minutes	Yes	0-2 hours	Yes	Yes	Speaker	30-40%	Yes	No	Yes	20-40 inches	15-20 degree	No		No		No		No		No		No		No	No		No		No		No		No		No		No
2020-12-19 22:57:58	maria.martina86@gmail.com	Yes	10	5	2	5-10 lakhs	Yes	Yes	Yes	No	less than 15 minutes	Yes	2-4 hours	Yes	No	Speaker	40-60%	No	Yes	Yes	<20 inches	15-20 degree	No		No		No		No		No		No		No	No		No		No		No		No		No		No
2020-12-19 23:15:07	bharathimanohar1880@gmail.com	Yes	12	5	2	Less than 3 lakhs	Yes	Yes	No	Yes	less than 15 minutes	Yes	2-4 hours	Yes	Yes	Headphone	30-40%	No	No	No	<20 inches	15-20 degree	Yes	Slight	No		No		Yes in both ear	Severe	No		No		No	Yes	Slight	Yes	Slight	Yes	Slight	Yes	Slight	Yes	Slight	Yes	Hyperactivity	Yes	Slight
2020-12-19 23:48:01	sharonpadmini@gmail.com	Yes	6	1	2	3-5 lakhs	No	Yes	No	Yes	15-20 minutes	Yes	0-2 hours	No	Yes	Speaker	40-60%	No	No	No	<20 inches	15-20 degree	Yes	Moderate	No		No		Yes in both ear	Severe	No		Yes	Slight	No	No		No		Yes	Slight	Yes	Slight	No		No		Yes	Slight
2020-12-20 00:16:57	aliceprecilla3@gmail.com	Yes	11	6	4	5-10 lakhs	Yes	Yes	Yes	Yes	less than 15 minutes	Yes	4-6 hours	Yes	Yes	Speaker	40-60%	Yes	Yes	Yes	<20 inches	15-20 degree	No		No		No		No		No		No		No	Yes	Moderate	No		Yes	Slight	Yes	Severe	No		Yes	In attentive	Yes	Severe
2020-12-20 08:04:16	satish.anu@gmail.com	Yes	12	6	3	>15 lakhs	Yes	Yes	Yes	Yes	less than 15 minutes	Yes	4-6 hours	Yes	Yes	Headphone	40-60%	Yes	No	Yes	20-40 inches	<15 degree	No		No		No	Moderate	No		No		No		No	Yes	Moderate	Yes	Severe	Yes	Severe	Yes	Moderate	No		No		No
2020-12-20 08:22:38	anum0292017@sfxghs.org	Yes	9	4	2	3-5 lakhs	Yes	Yes	No	Yes	less than 15 minutes	Yes	2-4 hours	Yes	No	Speaker	<30%	No	No	Yes	<20 inches	<15 degree	Yes	Slight	Yes	Slight	Yes	Slight	No		No		No		No	No		Yes	Moderate	No		Yes	Slight	Yes	Slight	Yes	Irritability	Yes	Moderate
2020-12-20 10:24:58	tony.kadavil@gmail.com	Yes	12	7	1	>15 lakhs	Yes	Yes	Yes	Yes	less than 15 minutes	Yes	2-4 hours	Yes	Yes	Speaker	40-60%	No	Yes	Yes	<20 inches	<15 degree	No		No		No		No		No		No		No	No		No		No		No		No		No		No
2020-12-20 10:30:30	rrachappaji1969@gmail.com	Yes	5	1	2	Less than 3 lakhs	No	Yes	No	No	less than 15 minutes	Yes	0-2 hours	No	Yes	Speaker	<30%	Yes	Yes	Yes	>40 inches	<15 degree	No		Yes	Slight	No		No		No		No		No	No		No		No		Yes	Slight	No	Slight	No		No
2020-12-20 12:43:33	Banupandian2015@gmail.com	Yes	11	6	2	Less than 3 lakhs	No	Yes	Yes	Yes	less than 15 minutes	Yes	2-4 hours	Yes	Yes	Speaker	>60%	No	No	Yes	20-40 inches	<15 degree	No		No		No		No		No		No		No	No		Yes	Slight	No		No		No		No		No
2020-12-20 13:21:14	pinto.jitesh@gmail.com	Yes	7	1	2	10-15 lakhs	Yes	Yes	No	Yes	more than 20 minutes	Yes	0-2 hours	Yes	Yes	Speaker	40-60%	Yes	No	No	20-40 inches	15-20 degree	No		No		No		No		No		No		No	No		No		No		No		No		No		No
2020-12-20 13:25:00	vijayajaysri@gmail.com	Yes	11	6	3	5-10 lakhs	Yes	Yes	Yes	Yes	less than 15 minutes	Yes	4-6 hours	Yes	No	Speaker	>60%	No	Yes	Yes	<20 inches	15-20 degree	Yes	Moderate	No		No		No		No		No		No	No		No		No		No		Yes	Moderate	No		No
2020-12-20 14:44:40	miramariammathew@gmail.com	Yes	9	7	2	10-15 lakhs	Yes	Yes	Yes	Yes	less than 15 minutes	Yes	2-4 hours	Yes	Yes	Earphone	40-60%	No	No	Yes	<20 inches	<15 degree	Yes	Moderate	Yes	Slight	Yes	Slight	Yes in left Ear	Severe	Yes	Moderate	Yes	Moderate	No	Yes	Moderate	Yes	Severe	Yes	Severe	Yes	Moderate	Yes	Moderate	Yes	In attentive	Yes	Moderate
2020-12-20 14:47:20	archsaritanarain@gmail.com	Yes	12	7	2	10-15 lakhs	No	Yes	Yes	Yes	less than 15 minutes	Yes	2-4 hours	No	Yes	Headphone	<30%	No	No	No	<20 inches	15-20 degree	Yes	Slight	No		No		No		No		No		No	No		Yes	Slight	Yes	Slight	No		No		No		No
2020-12-20 15:41:49	bhoomi0362014@sfxghs.org	Yes	9	7	3	3-5 lakhs	Yes	Yes	Yes	Yes	less than 15 minutes	Yes	4-6 hours	No	Yes	Headphone	>60%	No	Yes	No	20-40 inches	15-20 degree	No		No		No		No		No		No		No	No		No		No		No		Yes	Moderate	Yes	In attentive	Yes	Moderate
2020-12-20 17:48:27	bhagyamaty191983@gmail.com	Yes	12	6	1	Less than 3 lakhs	Yes	Yes	Yes	Yes	less than 15 minutes	Yes	4-6 hours	No	No	Speaker	30-40%	No	No	Yes	<20 inches	15-20 degree	No		No		No		No		No		No		No	No		No		No		No		No		No		No
2020-12-20 19:17:22	mehtab.mm26@gmail.com	Yes	11	6	4	5-10 lakhs	Yes	Yes	Yes	Yes	15-20 minutes	Yes	4-6 hours	No	Yes	Speaker	30-40%	No	No	Yes	20-40 inches	15-20 degree	No		No		No		No		No		No		No	No		No		Yes	Slight	No		No		No		Yes	Slight
2020-12-20 19:23:18	saitkainat@gmail.com	Yes	6	1	2	5-10 lakhs	Yes	Yes	No	Yes	more than 20 minutes	Yes	2-4 hours	No	Yes	Speaker	>60%	No	No	No	<20 inches	>20 degree	No		No		No		No		Yes	Slight	No		No	Yes	Moderate	No		Yes	Moderete	No		No		No		No
2020-12-20 20:33:57	rida1352015@sfxghs.org	Yes	12	6	1	3-5 lakhs	No	Yes	Yes	Yes	less than 15 minutes	Yes	4-6 hours	No	No	Speaker	40-60%	No	No	No	<20 inches	>20 degree	No		No		No		No		No		No		No	No		No		No		No		No		No		No
2020-12-20 20:39:54	mubeen.nissar@gmail.com	Yes	12	6	2	5-10 lakhs	No	Yes	Yes	Yes	less than 15 minutes	Yes	2-4 hours	Yes	No	Speaker	<30%	Yes	Yes	No	20-40 inches	15-20 degree	No		No		No		No		No		No		No	No		No		No		Yes	Slight	No		No		Yes	Slight
2020-12-20 20:41:29	radhipriyanaidu@gmail.com	Yes	8	2	1	5-10 lakhs	Yes	Yes	Yes	Yes	15-20 minutes	Yes	0-2 hours	No	No	Speaker	30-40%	Yes	No	Yes	<20 inches	<15 degree	No		No		No		Yes in left Ear	Severe	No		No		No	No		No		Yes	Slight	Yes	Slight	Yes	Slight	Yes	Irritability	Yes	Moderate
2020-12-20 20:45:44	thomas.concord@gmail.com	Yes	12	6	2	5-10 lakhs	Yes	Yes	Yes	Yes	15-20 minutes	Yes	4-6 hours	Yes	Yes	Speaker	40-60%	No	No	No	20-40 inches	15-20 degree	No		No		Yes	Slight	No		Yes	Slight	Yes	Slight	No	Yes	Slight	Yes	Slight	Yes	Moderete	Yes	Slight	Yes	Moderate	Yes	In attentive	Yes	Moderate
2020-12-20 20:58:31	ammaar.sk@gmail.com	Yes	7	2	2	3-5 lakhs	Yes	Yes	No	Yes	more than 20 minutes	Yes	0-2 hours	No	Yes	Headphone	40-60%	No	No	Yes	<20 inches	15-20 degree	Yes	Slight	No		Yes	Slight	No		No		No		No	No		No		Yes	Slight	No		No		Yes	In attentive	Yes	Moderate
2020-12-20 22:00:18	hannahjeni2618@gmail.com	Yes	8	2	2	Less than 3 lakhs	Yes	Yes	No	Yes	more than 20 minutes	Yes	0-2 hours	Yes	No	Speaker	30-40%	Yes	No	Yes	20-40 inches	>20 degree	No		No		No		No		No		No		No	No		No		No		No		No		No		No
2020-12-20 23:35:48	annette9102920@sfxghs.org	Yes	8	2	2	Less than 3 lakhs	Yes	Yes	No	Yes	15-20 minutes	Yes	2-4 hours	No	Yes	Speaker	40-60%	No	No	Yes	20-40 inches	15-20 degree	No		No		No		No		No		No		No	Yes	Slight	No		No		No		No		Yes	Irritability	Yes	Moderate
2020-12-21 08:53:07	meghana1922019@sfxghs.org	Yes	12	7	2	3-5 lakhs	Yes	Yes	No	Yes	less than 15 minutes	Yes	2-4 hours	Yes	No	Headphone	30-40%	No	No	Yes	20-40 inches	15-20 degree	No		No		No		No		No		No		No	No		No		No		No		No		No		No
2020-12-21 10:09:07	Neena1082014@sfxghs.org	Yes	10	7	3	5-10 lakhs	Yes	Yes	Yes	Yes	less than 15 minutes	Yes	2-4 hours	Yes	Yes	Headphone	30-40%	No	No	Yes	20-40 inches	15-20 degree	No		No		No		No		Yes	Slight	No		No	Yes	Moderate	Yes	Severe	No		Yes	Moderate	Yes	Severe	Yes	Irritability	Yes	Severe
2020-12-21 11:54:02	jessica0772015@sfxghs.org	Yes	12	6	2	Less than 3 lakhs	Yes	Yes	Yes	Yes	less than 15 minutes	Yes	4-6 hours	No	Yes	Speaker	40-60%	No	Yes	No	<20 inches	>20 degree	No		No		No		No		No		Yes	Slight	No	No		No		No		No		No		No		Yes	Slight
2020-12-21 13:05:40	nan_cy116@yahoo.co.in	Yes	12	6	2	5-10 lakhs	Yes	Yes	Yes	Yes	15-20 minutes	Yes	2-4 hours	Yes	Yes	Headphone	40-60%	Yes	Yes	Yes	20-40 inches	15-20 degree	Yes	Slight	No		Yes	Slight	No		No		No		No	Yes	Slight	No		Yes	Moderete	No		Yes	Slight	Yes	Irritability	Yes	Slight
2020-12-21 13:14:50	nancy.prabhu25@gmail.com	Yes	6	1	2	3-5 lakhs	Yes	Yes	Yes	Yes	less than 15 minutes	Yes	2-4 hours	No	Yes	Headphone	40-60%	Yes	No	Yes	20-40 inches	15-20 degree	Yes	Moderate	Yes	Moderate	Yes	Moderate	No		Yes	Slight	No		No	Yes	Moderate	Yes	Moderate	Yes	Moderete	Yes	Moderate	Yes	Moderate	Yes	Irritability	Yes	Moderate
2020-12-21 14:13:01	mysilkindia@gmail.com	Yes	8	2	1	10-15 lakhs	Yes	Yes	No	Yes	less than 15 minutes	Yes	2-4 hours	Yes	No	Speaker	30-40%	No	No	No	20-40 inches	15-20 degree	No		No		No		No		No		No		No	No		No		No		No		No		No		Yes	Slight
2020-12-21 17:10:27	sosweet.nazi@gmail.com	Yes	7	1	1	3-5 lakhs	Yes	Yes	No	Yes	more than 20 minutes	Yes	0-2 hours	No	Yes	Speaker	40-60%	No	No	No	<20 inches	15-20 degree	No		No		No		No		No		No		No	No		No		No		Yes	Slight	No		No		No
2020-12-21 17:10:35	sosweet.nazi@gmail.com	Yes	7	1	1	3-5 lakhs	Yes	Yes	No	Yes	more than 20 minutes	Yes	0-2 hours	No	Yes	Speaker	40-60%	No	No	No	<20 inches	15-20 degree	No		No		No		No		No		No		No	No		No		No		Yes	Slight	No		No		No
2020-12-21 17:31:35	bhuvana.nrb@gmail.com	Yes	10	4	2	>15 lakhs	Yes	Yes	No	Yes	15-20 minutes	Yes	2-4 hours	No	No	Speaker	40-60%	Yes	Yes	No	20-40 inches	>20 degree	Yes	Slight	No		No		No		No		No		No	Yes	Slight	Yes	Slight	No		Yes	Slight	Yes	Slight	Yes	Irritability	No
2020-12-21 17:42:19	malik_heena@yahoo.com	Yes	6	1	2	3-5 lakhs	No	Yes	Yes	Yes	less than 15 minutes	Yes	0-2 hours	Yes	Yes	Speaker	40-60%	No	No	No	<20 inches	<15 degree	Yes	Moderate	Yes	Moderate	No		No		No		No		No	No		No		No		No		Yes	Slight	No		Yes	Slight
2020-12-21 20:10:06	shailajavarne@gmail.com	Yes	8	2	2	5-10 lakhs	No	Yes	No	Yes	15-20 minutes	Yes	0-2 hours	No	Yes	Speaker	>60%	No	No	Yes	20-40 inches	>20 degree	No		No		No		No		No		No		No	No		No		No		No		No		No		No
2020-12-21 22:22:40	jo.nastyboy10@gmail.com	Yes	9	3	1	Less than 3 lakhs	No	Yes	No	Yes	more than 20 minutes	Yes	0-2 hours	No	Yes	Speaker	>60%	No	No	No	<20 inches	<15 degree	No		No		No		No		No		No		No	No		No		No		Yes	Slight	No		Yes	In attentive	No
2020-12-22 09:42:57	niranjana1052017@sfxghs.org	Yes	9	4	2	3-5 lakhs	Yes	Yes	Yes	Yes	less than 15 minutes	Yes	2-4 hours	No	No	Speaker	40-60%	No	No	Yes	20-40 inches	15-20 degree	No		No		No		No		No		No		No	No		No		No		No		No		No		No
2020-12-22 12:34:14	jayanthy8523@gmail.com	Yes	8	2	2	3-5 lakhs	No	Yes	Yes	Yes	less than 15 minutes	Yes	2-4 hours	No	Yes	Speaker	>60%	No	No	No	20-40 inches	15-20 degree	No		No		No		No		Yes	Moderate	No		No	No		Yes	Moderate	No		No		No		No		No
2020-12-22 17:03:26	jeshuss2013@gmail.com	Yes	7	2	1	3-5 lakhs	Yes	Yes	No	Yes	more than 20 minutes	Yes	0-2 hours	No	Yes	Speaker	40-60%	No	No	Yes	20-40 inches	15-20 degree	No		No		No		No		No		No		No	No		No		No		No		No		No		No
2020-12-22 17:36:11	bhuvaneshwari.rv16@gmail.com	Yes	9	3	1	10-15 lakhs	Yes	Yes	No	Yes	less than 15 minutes	Yes	2-4 hours	Yes	Yes	Speaker	>60%	No	Yes	No	20-40 inches	>20 degree	No		No		No		No		No		No		No	Yes	Slight	Yes	Slight	Yes	Slight	No		No		Yes	In attentive	Yes	Moderate
2020-12-22 18:26:09	bsinchana8@gmail.com	Yes	11	6	2	Less than 3 lakhs	No	Yes	No	Yes	15-20 minutes	Yes	0-2 hours	Yes	No	Earphone	<30%	No	No	Yes	>40 inches	>20 degree	No		No		No		No		No		No		No	No		No		No		No		No		No		No
2020-12-22 18:26:30	bsinchana8@gmail.com	Yes	11	6	2	Less than 3 lakhs	No	Yes	No	Yes	15-20 minutes	Yes	0-2 hours	Yes	No	Earphone	<30%	No	No	Yes	>40 inches	>20 degree	No		No		No		No		No		No		No	No		No		No		No		No		No		No
2020-12-22 18:44:24	shazamasood13@gamil.com	Yes	8	3	More than 4	Less than 3 lakhs	Yes	Yes	No	Yes	less than 15 minutes	Yes	2-4 hours	No	Yes	Headphone	40-60%	No	No	Yes	>40 inches	15-20 degree	Yes	Slight	Yes	Slight	Yes	Slight	No		No		Yes	Slight	No	Yes		No		No		No		Yes	Slight	No		Yes	Slight
2020-12-22 21:57:07	ushayukesh@gmail.com	Yes	8	2	2	5-10 lakhs	Yes	Yes	No	Yes	more than 20 minutes	Yes	0-2 hours	No	Yes	Speaker	30-40%	Yes	No	Yes	<20 inches	15-20 degree	No		No		No		No		No		No		No	No		No		No		No		No		No		Yes	Moderate
2020-12-22 22:25:13	ivan_jude_dsouza@dell.com	Yes	8	3	3	10-15 lakhs	Yes	Yes	No	No		Yes	2-4 hours	No	Yes	Speaker	40-60%	Yes	No	Yes	20-40 inches	15-20 degree	No		No		No		No		No		No		No	No		No		No		No		No		No		No
2020-12-22 22:25:25	ivan_jude_dsouza@dell.com	Yes	8	3	3	10-15 lakhs	Yes	Yes	No	No		Yes	2-4 hours	No	Yes	Speaker	40-60%	Yes	No	Yes	20-40 inches	15-20 degree	No		No		No		No		No		No		No	No		No		No		No		No		No		No
2020-12-23 10:26:38	Janissasi@hotmail.com	Yes	9	4	2	3-5 lakhs	No	Yes	No	Yes	15-20 minutes	Yes	4-6 hours	Yes	Yes	Speaker	40-60%	Yes	No	No	20-40 inches	>20 degree	No		No		No		No		No		No		No	No		No		No		No		Yes	Moderate	Yes	Irritability	Yes	Moderate
2020-12-23 10:35:24	anitashah@gmail.com	Yes	12	8	2	5-10 lakhs	No	Yes	No	Yes	more than 20 minutes	Yes	0-2 hours	No	No	Speaker	>60%	Yes	No	No	<20 inches	15-20 degree	No		No		No		No		No		No		No	No		Yes	Slight	No		Yes	Slight	No		Yes	Irritability	Yes	Moderate
2020-12-23 10:35:39	vinu.sasi@gmail.com	Yes	10	8	2	5-10 lakhs	No	Yes	No	Yes	more than 20 minutes	Yes	0-2 hours	No	No	Speaker	>60%	Yes	No	No	<20 inches	15-20 degree	No		No		No		No		No		No		No	No		Yes	Slight	No		Yes	Slight	No		Yes	Irritability	Yes	Moderate
2020-12-23 11:37:23	drsumitarajawat@gmail.com	Yes	6	1	2	10-15 lakhs	Yes	Yes	No	Yes	15-20 minutes	Yes	0-2 hours	Yes	Yes	Speaker	40-60%	No	No	Yes	20-40 inches	>20 degree	No		No		No		No		No		No		No	No		Yes	Slight	No		Yes	Moderate	Yes	Moderate	Yes	Hyperactivity	Yes	Moderate
2020-12-23 11:57:15	mr.aneja1991@gmail.com	Yes	7	2	2	5-10 lakhs	No	Yes	Yes	Yes	15-20 minutes	Yes	0-2 hours	No	Yes	Earphone	40-60%	No	No	Yes	<20 inches	15-20 degree	Yes	Moderate	No		No		No		No		No		No	Yes	Moderate	Yes	Moderate	No		No		Yes	Moderate	Yes	Irritability	Yes	Severe
2020-12-23 13:49:35	mgangotia@gmail.com	Yes	8	5	2	5-10 lakhs	No	Yes	Yes	Yes	15-20 minutes	Yes	4-6 hours	Yes	Yes	Speaker	40-60%	No	No	Yes	20-40 inches	15-20 degree	No		No		No		No		No		No		No	No		No		No		No		No		No		No
2020-12-23 16:29:05	shreekrishnajs@gmail.com	Yes	9	3	2	3-5 lakhs	Yes	Yes	Yes	Yes	more than 20 minutes	Yes	0-2 hours	No	No	Speaker	<30%	Yes	Yes	No	20-40 inches	15-20 degree	No		No		No		No		No		No		No	No		No		No		No		No		No		No
2020-12-24 09:43:55	Divya.sdgowda90@gmail.com	Yes	6	1	1	Less than 3 lakhs	Yes	Yes	Yes	Yes	15-20 minutes	Yes	0-2 hours	Yes	No	Speaker	40-60%	Yes	Yes	Yes	20-40 inches	15-20 degree	No		No		No		No		No		No		No	No		No		No		No		No		No		Yes	Slight
2020-12-24 18:46:29	rizs4u@gmail.com	Yes	8	2	2	5-10 lakhs	Yes	Yes	No	Yes	more than 20 minutes	Yes	0-2 hours	Yes	Yes	Speaker	30-40%	Yes	Yes	Yes	<20 inches	15-20 degree	No		No		No		No		No		No		No	No		No		No		No		No		No		No
2020-12-25 13:30:40	tokrishna1@gmail.com	Yes	8	3	1	10-15 lakhs	Yes	Yes	No	Yes	less than 15 minutes	Yes	2-4 hours	Yes	No	Speaker	40-60%	No	Yes	Yes	20-40 inches	<15 degree	No		No		No		No		No		No		No	No		No		No		No		Yes	Slight	Yes	Irritability	No
2020-12-25 22:21:49	to.kpankaj@gmail.com	Yes	9	3	1	>15 lakhs	Yes	Yes	No	Yes	less than 15 minutes	Yes	2-4 hours	Yes	Yes	Speaker	40-60%	Yes	No	Yes	20-40 inches	<15 degree	No		No		No		No		No		No		No	No		No		No		No		No		No		No
2020-12-26 15:29:40	nithyavathi87@gmail.com	Yes	7	2	2	Less than 3 lakhs	No	Yes	No	Yes	more than 20 minutes	Yes	0-2 hours	No	No	Speaker	30-40%	No	No	No	20-40 inches	15-20 degree	No		No		No		No		No		No		No	No		No		No		No		No		No		No
2020-12-27 17:25:03	dalusanu@gmail.com	Yes	8	2	2	3-5 lakhs	No	Yes	Yes	Yes	15-20 minutes	Yes	2-4 hours	Yes	Yes	Speaker	>60%	No	No	No	20-40 inches	15-20 degree	No		No		No		No		No		Yes	Slight	No	No		No		No		Yes	Moderate	No		Yes	Hyperactivity	No
2020-12-27 19:55:29	sunil02724@gmail.com	Yes	12	6	1	Less than 3 lakhs	No	Yes	No	Yes	more than 20 minutes	Yes	2-4 hours	Yes	Yes	Speaker	40-60%	No	No	No	<20 inches	15-20 degree	No		No		No		No		No		No		No	No		Yes	Slight	No		No		Yes	Slight	Yes	Hyperactivity	No
2020-12-27 21:31:24	priyankageorge963@gmail.com	Yes	8	3	4	3-5 lakhs	No	Yes	No	Yes	more than 20 minutes	Yes	0-2 hours	No	Yes	Speaker	>60%	No	No	No	20-40 inches	15-20 degree	No		No		No		No		No		No		No	No		No		No		Yes	Slight	No		No		No
2020-12-29 14:42:06	kumarsinai777@gmail.com	Yes	8	2	1	5-10 lakhs	Yes	Yes	No	Yes	more than 20 minutes	Yes	0-2 hours	No	No	Speaker	40-60%	No	No	No	>40 inches	>20 degree	No		No		No		No		No		No		No	No		No		No		No		No		No		No
2020-12-30 14:45:51	pdivyaslp@gmail.com	Yes	7	2	1	5-10 lakhs	No	Yes	No	Yes	less than 15 minutes	Yes	0-2 hours	No	Yes	Speaker	30-40%	No	No	No	20-40 inches	15-20 degree	No		No		No		No		No		No		No	No		No		No		Yes	Slight	No		No		No
2021-01-02 15:12:37	sumayyasalman@gmail.com	Yes	8	2	3	5-10 lakhs	Yes	Yes	No	Yes	less than 15 minutes	Yes	2-4 hours	Yes	Yes	Earphone	30-40%	No	No	Yes	20-40 inches	15-20 degree	No		Yes	Slight	No		No		No		Yes	Moderate	No	Yes	Slight	Yes	Moderate	Yes	Slight	No		No		Yes	In attentive	Yes	Moderate
2021-01-03 00:00:16	risavbee@gmail.com	Yes	10	4	2	3-5 lakhs	No	Yes	No	Yes	15-20 minutes	Yes	2-4 hours	No	Yes	Speaker	40-60%	No	No	No	20-40 inches	<15 degree	Yes	Slight	No		No		No		Yes	Slight	Yes	Slight	No	Yes	Slight	Yes	Moderate	No		Yes	Slight	Yes	Slight	Yes	In attentive	Yes	Moderate
2021-01-04 09:58:31	mariaa.rex@gmail.com	Yes	8	2	2	10-15 lakhs	Yes	Yes	No	Yes	more than 20 minutes	Yes	0-2 hours	Yes	No	Speaker	40-60%	Yes	Yes	No	<20 inches	<15 degree	No		No		No		No		No		No		No	No		No		No		No		No		No		No
2021-01-06 09:11:47	vincentia1732019@sfxghs.org	Yes	8	2	2	3-5 lakhs	No	Yes	Yes	Yes	more than 20 minutes	Yes	0-2 hours	Yes	No	Speaker	<30%	Yes	Yes	No	20-40 inches	15-20 degree	No		No		No		No		No		No		No	No		No		No		No		No		No		No
2021-01-06 10:48:31	vthoma0277@gmail.com	Yes	8	3	4	10-15 lakhs	Yes	Yes	No	Yes	more than 20 minutes	Yes	2-4 hours	No	Yes	Headphone	40-60%	Yes	No	Yes	20-40 inches	15-20 degree	No		No		No		No		No		No		No	Yes	Slight	Yes	Slight	No		Yes	Slight	Yes	Slight	Yes	Irritability	Yes	Moderate
2021-01-06 23:49:31	Charvimanju0452019@sfxghs.org	Yes	8	2	1	3-5 lakhs	No	Yes	No	Yes	more than 20 minutes	Yes	0-2 hours	Yes	Yes	Speaker	40-60%	Yes	No	No	20-40 inches	<15 degree	No		No		No		No		No		No		No	No		Yes	Slight	Yes	Slight	No		No		No		Yes	Slight
2021-01-07 00:14:24	Brindavan77@gmail.com	Yes	8	2	1	5-10 lakhs	No	Yes	No	Yes	more than 20 minutes	Yes	0-2 hours	No	Yes	Speaker	>60%	No	No	No	20-40 inches	>20 degree	No		No		No		No		No		No		No	No		No		No		No		No		No		Yes	Moderate
2021-01-14 21:16:33	avinaynotes@gmail.com	Yes	13	7	2	Less than 3 lakhs	Yes	Yes	Yes	Yes	more than 20 minutes	Yes	2-4 hours	Yes	Yes	Earphone	40-60%	No	No	Yes	20-40 inches	15-20 degree	Yes	Slight	Yes	Slight	Yes	Slight	Yes in both ear	Severe	Yes	Slight	Yes	Slight	Yes	Yes	Slight	Yes	Slight	Yes	Slight	Yes	Slight	Yes	Slight	Yes	Hyperactivity	Yes	Slight
2021-01-25 12:10:26	ossi18trindade@gmail.com	Yes	6	2	2	Less than 3 lakhs	No	Yes	No	Yes	15-20 minutes	Yes	0-2 hours	Yes	Yes	Speaker	>60%	Yes	No	Yes	<20 inches	<15 degree	No		No		No		No		No		No		No	No		Yes	Slight	Yes	Slight	No		Yes	Slight	No		Yes	Moderate
2021-01-25 12:46:16	neethumam@gmail.com	Yes	8	2	1	Less than 3 lakhs	Yes	Yes	Yes	Yes	less than 15 minutes	Yes	4-6 hours	Yes	Yes	Speaker	30-40%	Yes	Yes	No	<20 inches	>20 degree	Yes	Slight	No		No		No		No		No		No	Yes	Slight	Yes	Slight	Yes	Slight	Yes	Slight	Yes	Moderate	Yes	Irritability	Yes	Severe
2021-01-28 20:51:12	bhargaviraniediga@gmail.com	Yes	11	8	1	3-5 lakhs	No	Yes	Yes	Yes	15-20 minutes	Yes	4-6 hours	Yes	Yes	Headphone	30-40%	No	No	Yes	20-40 inches	15-20 degree	No		No		No		No		No		No		No	No		No		No		No		No		No		No
2021-01-28 21:50:41	Pavithrapyarilal@yahoo.in	Yes	6	1	1	5-10 lakhs	No	Yes	Yes	Yes	15-20 minutes	Yes	4-6 hours	Yes	Yes	Speaker	40-60%	No	No	Yes	20-40 inches	15-20 degree	Yes	Slight	No		No		No		No		No		No	No		No		No		Yes	Slight	Yes	Slight	No		Yes	Moderate
2021-01-28 22:09:28	aadarshinishree@gmail.com	Yes	11	6	2	Less than 3 lakhs	No	Yes	Yes	Yes	more than 20 minutes	Yes	2-4 hours	Yes	Yes	Headphone	30-40%	No	No	Yes	<20 inches	<15 degree	No		Yes	Slight	No		No		No		No		No	Yes	Severe	Yes	Slight	No		No		Yes	Slight	No		Yes	Slight
2021-01-28 22:23:05	preethalal81@gmail.com	Yes	12	7	1	10-15 lakhs	Yes	Yes	No	Yes	15-20 minutes	Yes	2-4 hours	Yes	Yes	Speaker	>60%	No	No	No	20-40 inches	15-20 degree	Yes	Slight	No		No		No		No		No		No	No		No		No		Yes	Moderate	No		No		No
2021-01-28 22:50:38	thungaashwini98@gmail.com	Yes	7	1	2	10-15 lakhs	Yes	Yes	Yes	Yes	15-20 minutes	Yes	0-2 hours	Yes	Yes	Headphone	40-60%	Yes	No	No	20-40 inches	15-20 degree	No		No		No		No		No		No		No	No		No		No		No		No		No		No
2021-01-28 23:06:49	Shravsmb@gmail.com	Yes	10	5	3	Less than 3 lakhs	Yes	Yes	No	Yes	more than 20 minutes	Yes	2-4 hours	Yes	No	Earphone	40-60%	Yes	No	Yes	<20 inches	<15 degree	No		No		No		No		No		No		No	No		No		No		Yes		No		No		No
2021-01-28 23:45:54	Pavithrapyarilal@yahoo.in	Yes	6	1	1	5-10 lakhs	No	Yes	Yes	Yes	15-20 minutes	Yes	4-6 hours	Yes	Yes	Speaker	40-60%	No	No	Yes	20-40 inches	15-20 degree	Yes	Slight	No		No		No		No		No		No	No		No		No		Yes	Slight	Yes	Slight	No		Yes	Moderate
2021-01-29 07:53:55	kumarankarthi10@gmail.com	Yes	6	2	1	3-5 lakhs	No	Yes	Yes	Yes	15-20 minutes	Yes	0-2 hours	No	Yes	Earphone	40-60%	No	No	No	<20 inches	<15 degree	No		No		No		No		No		No		No	No		No		No		No		No		Yes	In attentive	No
2021-01-29 10:46:06	lalitha.guptamanian@gmail.com	Yes	11	6	1	>15 lakhs	Yes	Yes	No	Yes	more than 20 minutes	Yes	0-2 hours	Yes	Yes	Speaker	>60%	Yes	Yes	No	20-40 inches	<15 degree	No		No		Yes	Slight	No		No		No		No	No		Yes	Slight	No		No		No		Yes	In attentive	Yes	Moderate
2021-01-29 10:47:32	satyabratapanigrahi95@gmail.com	Yes	5	2	1	5-10 lakhs	No	Yes	No	No	less than 15 minutes	Yes	0-2 hours	Yes	Yes	Earphone	40-60%	No	No	No	<20 inches	<15 degree	Yes	Moderate	Yes	Slight	No		No		Yes	Slight	Yes	Slight	No	Yes	Slight	Yes	Slight	Yes	Slight	Yes	Slight	Yes	Slight	Yes	Hyperactivity	Yes	Slight
2021-01-29 14:47:31	chandini86@yahoo.com	Yes	8	3	2	5-10 lakhs	No	Yes	Yes	Yes	more than 20 minutes	Yes	2-4 hours	Yes	Yes	Speaker	30-40%	No	No	Yes	20-40 inches	>20 degree	No		No		No		No		No		No		No	No		No		No		No		No		No		No
2021-01-29 20:37:47	softseetha@yahoo.co.in	Yes	12	7	2	10-15 lakhs	Yes	Yes	Yes	Yes	less than 15 minutes	Yes	2-4 hours	Yes	Yes	Headphone	>60%	No	No	Yes	<20 inches	15-20 degree	Yes	Slight	No		Yes	Moderate	Yes in Right Ear	Moderate	Yes	Slight	Yes	Moderate	Yes	Yes	Severe	Yes	Severe	No		Yes	Slight	Yes	Moderate	Yes	Irritability	Yes	Slight
2021-01-29 20:42:22	mail2nithyaravi@gmail.com	Yes	10	7	2	10-15 lakhs	No	Yes	No	Yes	15-20 minutes	Yes	2-4 hours	Yes	Yes	Speaker	30-40%	No	No	No	20-40 inches	15-20 degree	No		No		No		No		No		No		No	Yes	Moderate	Yes	Moderate	No		Yes	Severe	Yes	Moderate	Yes	Irritability	Yes	Severe
2021-01-29 20:48:52	sarithajagarlamudi@yahoo.com	Yes	6	7	2	Less than 3 lakhs	Yes	Yes	No	Yes	15-20 minutes	Yes	more than 6 hours	Yes	Yes	Headphone	>60%	No	No	Yes	<20 inches	<15 degree	No		No		Yes	Severe	No		No		No		No	Yes	Severe	Yes	Severe	Yes	Moderete	No		No		Yes	In attentive	Yes	Severe
2021-01-29 21:09:26	Sridevi.ks@gmail.com	Yes	12	7	1	5-10 lakhs	Yes	Yes	No	Yes	15-20 minutes	Yes	2-4 hours	Yes	Yes	Speaker	40-60%	No	No	No	<20 inches	<15 degree	No		No		No		No		No		No		No	No		Yes	Moderate	No		Yes	Severe	Yes	Severe	Yes	Irritability	Yes	Severe
2021-01-29 21:19:58	umagans@yahoo.com	Yes	12	7	2	5-10 lakhs	No	Yes	No	Yes	15-20 minutes	Yes	4-6 hours	Yes	Yes	Headphone	40-60%	No	No	Yes	20-40 inches	15-20 degree	Yes	Slight	No		Yes	Slight	No		No		No		No	No		No		No		Yes	Moderate	Yes	Slight	Yes	Irritability	Yes	Slight
2021-01-29 21:55:54	fsharmi@gmail.com	Yes	12	7	2	>15 lakhs	No	Yes	No	Yes	less than 15 minutes	Yes	2-4 hours	Yes	Yes	Speaker	>60%	No	No	No	<20 inches	15-20 degree	No		Yes	Slight	No		No		No		No		No	No		Yes	Slight	No		No		No		Yes	Hyperactivity	Yes	Moderate
2021-01-29 22:55:54	tastyhavoc@gmail.com	Yes	5	1	1	>15 lakhs	Yes	Yes	No	Yes	less than 15 minutes	Yes	2-4 hours	No	Yes	Speaker	>60%	No	No	No	<20 inches	>20 degree	No		No		No		No		No		No		No	No		No		No		No		Yes	Slight	Yes	In attentive	Yes	Moderate
2021-01-30 10:38:10	shub_28@yahoo.com	Yes	12	7	2	Less than 3 lakhs	No	Yes	Yes	Yes	less than 15 minutes	Yes	2-4 hours	Yes	Yes	Speaker	30-40%	No	Yes	Yes	<20 inches	15-20 degree	No		No		No		No		No		No		No	No		No		No		Yes	Slight	No		Yes	Irritability	Yes	Moderate
2021-01-30 10:52:06	anuradha.31178@gmail.com	Yes	12	7	1	>15 lakhs	Yes	Yes	Yes	Yes	less than 15 minutes	Yes	2-4 hours	Yes	No	Headphone	30-40%	No	No	Yes	20-40 inches	>20 degree	No		Yes	Slight	No		No		No		No		No	Yes	Slight	No		No		Yes	Moderate	Yes	Moderate	Yes	Irritability	Yes	Slight
2021-01-30 10:57:44	mukundanvidya06@gmail.com	Yes	12	7	2	>15 lakhs	Yes	Yes	No	Yes	15-20 minutes	Yes	2-4 hours	No	No	Headphone	30-40%	Yes	Yes	Yes	20-40 inches	15-20 degree	No		No		No		No		No		No		No	No		No		No		Yes	Slight	No		No		Yes	Slight
2021-01-30 11:09:43	vidyapqr@gmail.com	Yes	12	7	2	>15 lakhs	Yes	Yes	No	Yes	15-20 minutes	Yes	2-4 hours	Yes	Yes	Headphone	<30%	No	No	Yes	20-40 inches	<15 degree	No		No		No		No		No		No		No	No		Yes	Severe	No		Yes	Moderate	Yes	Moderate	Yes	Irritability	Yes	Moderate
2021-01-30 11:14:41	kshobe@gmail.com	Yes	8	3	2	>15 lakhs	No	Yes	No	Yes	15-20 minutes	Yes	0-2 hours	Yes	Yes	Headphone	40-60%	Yes	Yes	Yes	<20 inches	>20 degree	No		No		No		No		No		No		Yes	No		Yes	Slight	Yes	Moderete	Yes	Moderate	No		Yes	In attentive	Yes	Severe
2021-01-30 11:27:42	veenaaditiarun@gmail.com	Yes	9	3	2	10-15 lakhs	Yes	Yes	No	Yes	less than 15 minutes	Yes	2-4 hours	No	Yes	Headphone	<30%	Yes	No	Yes	20-40 inches	15-20 degree	No		No		No		No		No		No		No	No		No		Yes	Slight	No		No		Yes	Irritability	No
2021-01-30 11:35:40	gayathiri.kannan@gmail.com	Yes	12	7	2	>15 lakhs	Yes	Yes	Yes	Yes	less than 15 minutes	Yes	4-6 hours	Yes	No	Headphone	<30%	Yes	Yes	Yes	20-40 inches	<15 degree	No		No		No		No		No		No		No	No		No		No		Yes	Moderate	Yes	Moderate	Yes	Irritability	Yes	Severe
2021-01-30 11:39:24	harithradevi@gmail.com	Yes	12	7	1	10-15 lakhs	Yes	Yes	No	Yes	15-20 minutes	Yes	2-4 hours	Yes	Yes	Earphone	30-40%	No	Yes	No	<20 inches	15-20 degree	No		No		Yes	Slight	No		No		No		No	Yes	Slight	No		No		Yes	Moderate	No		Yes	In attentive	Yes	Moderate
2021-01-30 12:06:34	adeepa1812@gmail.com	Yes	12	7	2	>15 lakhs	Yes	Yes	No	Yes	15-20 minutes	Yes	4-6 hours	Yes	Yes	Headphone	40-60%	No	Yes	Yes	<20 inches	15-20 degree	Yes	Slight	Yes	Slight	No		No		No		No		No	No		No		Yes	Slight	Yes	Moderate	No		Yes	Irritability	Yes	Moderate
2021-01-30 12:18:58	vrishank18@gmail.com	Yes	11	6	1	>15 lakhs	Yes	Yes	Yes	Yes	15-20 minutes	Yes	2-4 hours	Yes	No	Headphone	30-40%	No	No	Yes	20-40 inches	15-20 degree	No		No		No		No		No		No		No	No		No		No		No		Yes	Moderate	No		No
2021-01-30 12:21:33	Padma.kuchibhatla@gmail.com	Yes	9	8	2	5-10 lakhs	No	Yes	No	Yes	15-20 minutes	Yes	0-2 hours	Yes	No	Speaker	<30%	Yes	No	Yes	20-40 inches	15-20 degree	No		No		No		No		No		No		No	No		Yes	Slight	No		Yes	Slight	No		No		No	Slight
2021-01-30 12:34:24	sureshbabumahadevan@gmail.com	Yes	8	2	2	5-10 lakhs	Yes	Yes	Yes	Yes	less than 15 minutes	Yes	2-4 hours	No	Yes	Speaker	30-40%	No	No	Yes	20-40 inches	15-20 degree	No		No		No		No		No		No		No	No		No		No		No		No		Yes	In attentive	Yes	Moderate
2021-01-30 13:25:28	sonynnd@gmail.com	Yes	13	8	3	10-15 lakhs	Yes	Yes	No	Yes	less than 15 minutes	Yes	more than 6 hours	Yes	Yes	Speaker	40-60%	Yes	Yes	Yes	20-40 inches	15-20 degree	Yes	severe	Yes	Moderate	Yes	Moderate	No		No		Yes	Slight	No	Yes	Moderate	Yes	Severe	Yes	Moderete	Yes	Moderate	Yes	Severe	Yes	Irritability	Yes	Severe
2021-01-30 14:07:45	anupama.lekkad@gmail.com	Yes	10	4	2	3-5 lakhs	Yes	Yes	No	Yes	15-20 minutes	Yes	0-2 hours	No	No	Speaker	30-40%	Yes	No	Yes	20-40 inches	15-20 degree	No		No		No		No		No		No		No	No		No		No		No		No		No		Yes	Slight
2021-01-30 14:09:12	fsharmi@gmail.com	Yes	12	7	2	>15 lakhs	No	Yes	No	Yes	less than 15 minutes	Yes	2-4 hours	Yes	Yes	Speaker	>60%	No	No	No	<20 inches	15-20 degree	No		Yes	Slight	No		No		No		No		No	No		Yes	Slight	No		No		No		Yes	Hyperactivity	Yes	Moderate
2021-01-30 17:17:23	atrishyaanu96@gmail.com	Yes	12	6	1	3-5 lakhs	No	Yes	Yes	Yes	15-20 minutes	Yes	4-6 hours	No	Yes	Earphone	40-60%	No	No	No	20-40 inches	15-20 degree	Yes	Moderate	No		No		No		No		No		No	No		Yes	Moderate	Yes	Slight	Yes	Slight	Yes	Slight	No		Yes	Slight
2021-01-30 19:11:49	shazyn@gmail.com	Yes	10	4	1	Less than 3 lakhs	No	Yes	No	No		Yes	0-2 hours	Yes	Yes	Headphone	30-40%	No	No	No	<20 inches	<15 degree	No		No		No		No		No		No		No	No		No		No		No		Yes	Slight	Yes	Irritability	Yes	Moderate
2021-01-30 19:24:20	sreejakbalan10@gmail.com	Yes	10	5	2	Less than 3 lakhs	No	Yes	Yes	Yes	15-20 minutes	Yes	2-4 hours	Yes	No	Earphone	40-60%	Yes	Yes	Yes	<20 inches	15-20 degree	Yes	Slight	No		No		No		No		No		No	No		Yes	Moderate	Yes	Moderete	Yes		Yes	Slight	No		No
2021-01-30 20:07:20	harithaharidas0310@gmail.com	Yes	7	2	4	10-15 lakhs	Yes	Yes	Yes	No	more than 20 minutes	Yes	2-4 hours	Yes	No	Speaker	30-40%	Yes	Yes	Yes	20-40 inches	15-20 degree	No		Yes	Slight	No		No		No		No		No	No		No		No		No		No		No		Yes
2021-01-30 23:12:58	sarithajagarlamudi@yahoo.com	Yes	11	7	2	Less than 3 lakhs	Yes	Yes	No	Yes	15-20 minutes	Yes	more than 6 hours	Yes	Yes	Headphone	>60%	No	No	Yes	<20 inches	<15 degree	No		No		Yes	Severe	No		No		No		No	Yes	Severe	Yes	Severe	Yes	Moderete	No		No		Yes	In attentive	Yes	Severe
2021-01-31 14:57:19	vrishank18@gmail.com	Yes	11	6	1	>15 lakhs	Yes	Yes	Yes	Yes	15-20 minutes	Yes	2-4 hours	Yes	No	Headphone	30-40%	No	No	Yes	20-40 inches	15-20 degree	No		No		No		No		No		No		No	No		No		No		No		Yes	Moderate	No		No
2021-01-30 23:12:58	sarithajagarlamudi@yahoo.com	Yes	11	7	2	Less than 3 lakhs	Yes	Yes	No	Yes	15-20 minutes	Yes	more than 6 hours	Yes	Yes	Headphone	>60%	No	No	Yes	<20 inches	<15 degree	No		No		Yes	Severe	No		No		No		No	No		No		Yes	Moderete	No		No		Yes	In attentive	Yes	Severe
